# Supplementary material for: Mechanism of agonist-induced activation of the human itch receptor MRGPRX1
Source: PLoS Biol. 2023 Jun 22;21(6):e3001975. doi: 10.1371/journal.pbio.3001975 (PMC10286997; doi:10.1371/journal.pbio.3001975)
Supplement: S1 Data — (XLSX) [file pbio.3001975.s018.xlsx]

## Sheet: Fig 2D & 2G & 2H
Log[Compound 16], M	WT						C161A						C173A						K96A						Y99A						E157A						D177A						W158A						F236A
-12	99.8914	100.109	99.2914	100.709	99.3518	100.648	104.401	95.5992	102.056	97.9437	98.3533	101.647	99.5133	100.487	99.5956	100.404	102.153	97.847	101.288	98.7124	98.9442	101.056	103.033	96.9668	99.9339	100.066	101.266	98.734	99.818	100.182	101.292	98.7077	98.0307	101.969	100.9	99.0999	101.045	98.9555	98.9849	101.015	102.793	97.2066	102.066	97.9338	100.827	99.1733	100.945	99.0548	99.2516
-11	103.129	97.712	99.6305	100.654	103.338	97.2792	99.5963	92.3437	94.7569	96.5236	98.2688	99.0288	99.6678	93.2285	99.8969	101.617	94.8756	98.5582	100.665	97.6182	100.405	99.7909	99.6595	103.312	99.7163	97.7462	99.0539	99.3502	103.442	104.537	99.8087	103.382	97.752	98.1918	97.5063	100.855	104.285	99.1838	99.7381	98.3744	100.776	94.9018	83.3781	97.1629	87.1834	91.0907	96.9867	100.001	102.079
-10	96.7416	99.7662	97.3085	100.115	98.656	97.2893	99.2494	91.833	95.677	92.3046	100.773	101.058	101.402	101.529	101.228	99.8622	100.385	97.8162	98.356	99.6354	100.897	100.956	97.5704	100.467	98.4131	100.722	99.4396	99.6987	100.867	101.345	101.624	101.208	98.2523	96.0283	96.4062	97.5702	101.928	99.1264	97.5577	99.4227	100.979	95.2079	81.1296	91.4945	86.1148	84.5911	95.5566	97.9165	99.91
-9	98.9375	99.5445	99.5499	98.0825	93.0304	95.5738	93.738	95.7846	88.1012	92.6862	97.7237	98.0364	91.2391	88.9167	103.719	100.927	102.452	99.7108	97.9825	95.3899	95.5661	96.8691	93.4552	94.949	100.845	100.787	99.7895	97.3787	101.944	101.84	97.6937	99.9354	96.6685	97.8098	95.5939	93.3477	100.313	101.788	99.022	97.3771	100.817	101.912	81.065	84.0858	81.8853	83.6302	97.718	94.5794	99.6336
-8	91.9951	94.4583	90.1348	86.6857	84.0056	81.0669	95.0495	99.694	93.3868	92.8496	98.7734	98.4799	85.568	92.7971	100.433	97.9986	100.381	98.6753	87.3658	85.7458	89.8004	88.3823	81.6244	80.7907	101.499	100.084	99.1236	98.7686	99.3851	100.199	103.509	100.334	96.3748	98.3697	96.273	97.3184	99.6276	102.318	100.946	98.7887	99.3669	97.7853	70.3913	76.7352	66.813	70.3173	86.2011	90.053	99.9914
-7	79.4564	80.1804	76.7891	78.8924	68.4163	68.4063	93.5086	97.4796	92.2028	85.527	98.7588	98.6759	90.95	88.8146	98.3722	97.7557	98.0487	97.8887	79.6655	80.0382	83.6878	83.4527	69.8087	71.0435	99.5494	100.837	100.153	100.968	100.65	99.6988	100.954	97.6279	98.3702	96.6109	95.0316	95.0591	99.5289	100.067	98.7526	99.7072	101.18	99.981	68.1179	65.6409	66.2955	61.4499	76.762	73.9108	99.6829
-6	78.0374	79.4765	76.75	74.5618	64.756	64.0603	105.282	91.1542	94.4678	88.9234	100.644	98.7907	86.1042	88.5797	91.094	90.3501	93.0128	91.5582	77.6595	77.894	83.9533	83.6207	70.3406	73.1794	99.7034	101.545	97.8643	98.1695	100.08	99.333	101.264	100.514	98.2737	94.6598	91.7069	92.9325	100.446	100.382	97.989	96.8885	100.757	95.1803	62.1195	64.554	59.6775	68.3234	71.837	67.9099	94.4586
-5	76.3971	77.7074	78.0304	75.3615	66.3152	59.9672	92.8236	87.7543	92.3472	93.204	91.9779	93.1657	70.242	66.9042	70.1929	73.2482	82.4987	79.4649	78.444	77.4919	84.3951	82.0408	67	74.0314	94.8434	97.1575	96.7133	94.2899	93.2125	94.3554	86.5854	86.9531	93.0453	92.9313	77.5182	75.8627	101.964	101.051	99.0787	93.3991	99.4869	96.4372	68.3133	67.0556	73.2909	68.8175	66.295	64.9556	94.2414
Normalization
Log[Compound 16], M	WT						C161A						C173A						K96A						Y99A						E157A						D177A						W158A						F236A
-12	-1.18635	-1.98427	1.01875	-4.18937	0.796812	-3.96743	-17.7569	14.5863	-9.14149	5.97087	4.4659	-7.63652	0.203042	-3.37366	-0.0990992	-3.07152	-9.4969	6.32629	-6.31686	3.14625	2.2945	-5.46511	-12.7314	9.56079	-1.34229	-1.82833	-6.2374	3.06678	-0.91643	-2.25419	-6.33416	3.16355	5.65118	-8.82179	-4.89309	1.72247	-5.42358	2.25296	2.14474	-5.31536	-11.8504	8.6798	-9.17806	6.00744	-4.62306	1.45244	-5.05855	1.88793	1.16495
-11	-13.083	6.82251	-0.227416	-3.98777	-13.8523	8.41296	-0.101841	26.5495	17.6818	11.1897	4.77641	1.98365	-0.364546	23.2981	-1.20637	-7.52883	17.2455	3.71279	-4.02723	7.16702	-3.07394	-0.816818	-0.334157	-13.7577	-0.542849	6.69684	1.89146	0.802526	-14.2336	-18.2593	-0.88215	-14.0119	6.67558	5.05947	7.5784	-4.72559	-17.3304	1.41394	-0.622741	4.38841	-4.43729	17.1492	59.4956	8.84024	45.5123	31.1542	9.48773	-1.59025	-9.22589
-10	10.3884	-0.726107	8.30522	-2.00689	3.35352	8.37587	1.17276	28.4262	14.3007	26.6932	-4.42764	-5.47272	-6.73896	-7.20275	-6.09876	-1.07891	-2.9985	6.43949	4.456	-0.245537	-4.88226	-5.09817	7.34278	-3.30161	4.24606	-4.23913	0.473852	-0.478165	-4.77304	-6.52815	-7.55451	-6.02535	4.83689	13.0096	11.6209	7.3437	-8.6689	1.62492	7.38953	0.536165	-5.18296	16.0243	67.7583	29.67	49.439	55.0384	14.7431	6.0709	-1.25465
-9	2.31897	0.0886432	0.0685439	5.46092	24.026	14.6797	21.4259	13.9051	42.1396	25.2908	6.77963	5.63041	30.6086	39.1427	-15.2529	-4.99295	-10.5945	-0.52268	5.82842	15.3555	14.7081	9.92002	22.465	16.9758	-4.68917	-4.47628	-0.811881	8.04728	-8.729	-8.34653	6.88973	-1.34777	10.6569	6.46293	14.6061	22.8601	-2.73388	-8.15563	2.00872	8.05317	-4.58773	-8.61234	67.9959	56.8951	64.9815	58.5695	6.80061	18.3338	-0.238808
-8	27.8304	18.779	34.6665	47.3411	57.1898	67.9889	16.6063	-0.460938	22.7163	24.6905	2.92195	4.00069	51.4485	24.8835	-3.17713	5.76915	-2.98706	3.28251	44.842	50.795	35.8956	41.1065	65.9402	69.0037	-7.09434	-1.89423	1.63507	2.9396	0.674235	-2.31569	-14.4814	-2.81132	11.7364	4.40544	12.1103	8.26869	-0.217	-10.1041	-5.06254	2.86581	0.741132	6.55315	107.219	83.9065	120.368	107.491	49.1219	34.9672	-1.55379
-7	73.9068	71.2464	83.7086	75.9795	114.476	114.513	22.2688	7.67634	27.0671	51.5989	2.97569	3.28039	31.671	39.5181	4.39636	6.6619	5.58529	6.17333	73.1387	71.7689	58.3575	59.2214	109.36	104.822	0.0706018	-4.66006	-2.14618	-5.14375	-3.97281	-0.47849	-5.09024	7.13138	4.40381	10.8687	16.6723	16.5711	0.145779	-1.83156	2.99868	-0.509377	-5.92087	-1.5155	115.573	124.675	122.27	140.076	83.8082	94.2857	-0.419913
-6	79.1215	73.833	83.8521	91.8932	127.927	130.483	-20.9967	30.9207	18.7442	39.1182	-3.95249	2.85871	49.4781	40.3812	31.1418	33.8755	24.0909	29.4359	80.5099	79.6483	57.3821	58.6041	107.405	96.9733	-0.495207	-7.26382	6.26265	5.14119	-1.88068	0.865738	-6.22931	-3.47391	4.75826	18.0384	28.8897	24.3858	-3.22289	-2.98776	5.80476	9.84863	-4.36658	16.1257	137.615	128.669	146.589	114.818	101.906	116.337	18.7779
-5	85.1491	80.3339	79.1471	88.9547	122.197	145.525	24.7862	43.4143	26.5367	23.3882	27.8938	23.5288	107.767	120.033	107.948	96.7204	62.7271	73.8758	77.6272	81.1261	55.7586	64.41	119.681	93.8425	17.3639	8.86006	10.4923	19.3979	23.357	19.1572	47.7098	46.3584	23.9713	24.3902	81.0293	87.1128	-8.80304	-5.44743	1.80023	22.6713	0.300059	11.5069	114.855	119.477	96.5635	113.002	122.271	127.194	19.576
[truncated: 23 more columns]

## Sheet: Fig 3D
Log[Compound 16], M	WT						Y106A						F232A						F237A
-12	99.8914	100.109	99.2914	100.709	99.3518	100.648	100.872	99.1281	99.7187	100.281	100.625	99.3753	97.3992	102.601	99.9341	100.066	99.748	100.252	97.947	102.053	103.801	96.1994	101.799	98.2006
-11	103.129	97.712	99.6305	100.654	103.338	97.2792	98.1327	102.541	90.1194	102.719	99.3644	99.238	98.1241	99.5352	101.049	96.2363	95.1509	94.5105	102.762	99.6007	99.6117	98.4616	103.236	102.121
-10	96.7416	99.7662	97.3085	100.115	98.656	97.2893	94.6533	101.299	99.0042	102.933	99.7039	99.0175	100.989	99.0431	99.9931	98.5334	96.5057	100.552	97.6411	103.07	102.092	99.8664	103.221	101.882
-9	98.9375	99.5445	99.5499	98.0825	93.0304	95.5738	93.3532	97.7924	102.041	101.237	102.036	98.6607	100.244	94.4762	98.5194	99.4262	99.7847	101.195	98.6881	102.638	100.88	101.063	104.751	102.854
-8	91.9951	94.4583	90.1348	86.6857	84.0056	81.0669	100.05	105.348	99.1228	103.714	98.8709	98.2695	96.8582	101.858	95.9904	97.3623	97.5475	98.9863	99.9737	101.328	101.989	99.1935	99.9672	104.212
-7	79.4564	80.1804	76.7891	78.8924	68.4163	68.4063	96.6413	99.5842	88.7056	99.3934	98.3321	99.0387	99.2084	94.7243	98.3842	97.8874	97.7543	100.019	101.817	98.622	98.4195	99.4416	101.213	98.7536
-6	78.0374	79.4765	76.75	74.5618	64.756	64.0603	95.6846	91.5672	93.132	98.1941	97.5486	95.4931	91.9477	90.7158	94.5582	87.0393	91.5144	94.9653	88.4382	89.5402	97.724	95.4712	94.5718	98.8962
-5	76.3971	77.7074	78.0304	75.3615	66.3152	59.9672	92.1571	94.3574	102.091	106.593	89.5669	92.005	65.5347	71.2489	78.3488	76.8774	85.2742	87.282	83.186	81.986	92.0237	85.2407	85.5053	84.4155
Normalization
Log[Compound 16], M	WT						Y106A						F232A						F237A
-12	-1.18635	-1.98427	1.01875	-4.18937	0.796812	-3.96743	-4.78923	1.61861	-0.551698	-2.61892	-3.88087	0.710258	7.97198	-11.1426	-1.34325	-1.82737	-0.659225	-2.51139	5.95904	-9.12965	-15.5515	12.3809	-8.19776	5.02715
-11	-13.083	6.82251	-0.227416	-3.98777	-13.8523	8.41296	5.27647	-10.9216	34.7232	-11.5755	0.750324	1.21485	5.30809	0.12267	-5.44149	12.2452	16.2337	18.5872	-11.7342	-0.118006	-0.158413	4.06789	-13.4752	-9.37869
-10	10.3884	-0.726107	8.30522	-2.00689	3.35352	8.37587	18.0625	-6.35998	2.07409	-12.3642	-0.497255	2.02503	-5.22028	1.93086	-1.56008	3.80419	11.2553	-3.61558	7.08289	-12.8659	-9.27315	-1.09447	-13.4217	-8.50118
-9	2.31897	0.0886432	0.0685439	5.46092	24.026	14.6797	22.84	6.5271	-9.08504	-6.1313	-9.06583	3.33638	-2.48356	18.713	3.85532	0.523283	-0.794007	-5.97655	3.23542	-11.2805	-4.82019	-5.4898	-19.0426	-12.0735
-8	27.8304	18.779	34.6665	47.3411	57.1898	67.9889	-1.76928	-21.2373	1.63808	-15.2333	2.56369	4.77371	9.95982	-8.41182	13.1489	8.10739	7.42706	2.13969	-1.48877	-6.46533	-8.89577	1.37832	-1.46473	-17.062
-7	73.9068	71.2464	83.7086	75.9795	114.476	114.513	10.7572	-0.057373	39.9184	0.643821	4.54392	1.94718	1.32355	17.8016	4.35219	6.17809	6.66719	-1.6544	-8.26107	3.47852	4.2225	0.466549	-6.04397	2.99481
-6	79.1215	73.833	83.8521	91.8932	127.927	130.483	14.2728	29.4031	23.6527	5.05104	7.42308	14.9762	28.0046	32.5316	18.4119	46.042	29.597	16.9157	40.9011	36.8516	6.77844	15.057	18.362	2.47079
-5	85.1491	80.3339	79.1471	88.9547	122.197	145.525	27.2353	19.1499	-9.2681	-25.8123	36.7536	27.7942	125.065	104.067	77.977	83.3842	52.5279	45.15	60.2016	64.6114	27.7255	52.6513	51.679	55.6837

## Sheet: Fig 4A
Log[Compound 16], M	MRGPRX1						MRGPRX2						MRGPRX3						MRGPRX4
-12	99.8914	100.109	99.3518	100.648	99.2914	100.709	99.7055	100.295	99.3482	100.652	100.17	99.83	99.4216	100.578	101.429	98.5708	101.601	98.399	99.9403	100.06	101.362	98.6376	102.1	97.8998
-11	103.129	97.712	103.338	97.2792	99.6305	100.654	98.5287	101.927	104.046	99.9132	101.505	101.288	98.8061	99.1314	99.5029	96.6084	102.898	97.9073	98.0439	97.0646	102.879	95.132	101.364	96.3617
-10	96.7416	99.7662	98.656	97.2893	97.3085	100.115	100.494	101.537	99.5028	102.49	97.8934	97.2464	98.9443	100.332	101.151	99.6454	105.053	103.206	101.085	98.8035	98.2633	100.186	106.263	103.192
-9	98.9375	99.5445	93.0304	95.5738	99.5499	98.0825	100.215	101.399	102.867	101.023	96.1448	99.2009	97.724	99.5631	100.59	99.2487	101.725	101.996	101.093	98.5353	99.1812	99.0509	103.668	104.918
-8	91.9951	94.4583	84.0056	81.0669	90.1348	86.6857	96.8817	106.135	101.725	102.012	97.4016	99.3892	99.0129	100.693	97.5928	101.451	101.728	103.705	96.6434	100.827	97.8144	97.0035	100.942	101.369
-7	79.4564	80.1804	68.4163	68.4063	76.7891	78.8924	99.0596	97.7849	103.939	99.2404	96.5411	96.631	99.4037	98.5835	96.9013	100.659	101.599	104.7	97.63	97.8684	100.694	97.2713	102.243	99.4919
-6	78.0374	79.4765	64.756	64.0603	76.75	74.5618	99.5478	98.6758	99.4654	100.181	95.5806	98.0582	97.5741	98.8502	97.9186	98.6798	104.854	101.612	95.1552	96.071	98.013	91.1676	99.1601	99.1015
-5	76.3971	77.7074	66.3152	59.9672	78.0304	75.3615	98.0609	98.486	103.336	101.037	98.7065	96.0482	97.0107	97.7452	98.1337	96.8583	104.748	104.933	92.6236	94.7601	87.9227	92.9189	98.3386	97.3787
Normalization
Log[Compound 16], M	MRGPRX1						MRGPRX2						MRGPRX3						MRGPRX4
-12	-1.18635	-1.98427	0.796812	-3.96743	1.01875	-4.18937	-0.502932	-2.66768	0.809739	-3.98035	-2.20993	-0.960682	0.540187	-3.7108	-6.83716	3.66654	-7.46872	4.2981	-1.3661	-1.80452	-6.59162	3.421	-9.30293	6.13231
-11	-13.083	6.82251	-13.8523	8.41296	-0.227416	-3.98777	3.82124	-8.66782	-16.4545	-1.26622	-7.11526	-6.31897	2.80207	1.6066	0.241522	10.8779	-12.2354	6.10493	5.60294	9.20158	-12.1656	16.3032	-6.59864	11.7845
-10	10.3884	-0.726107	3.35352	8.37587	8.30522	-2.00689	-3.4023	-7.23299	0.241794	-10.7362	6.1558	8.53359	2.29398	-2.80537	-5.81559	-0.282402	-20.1546	-13.3661	-5.57061	2.81143	4.79678	-2.27019	-24.6017	-13.3166
-9	2.31897	0.0886432	24.026	14.6797	0.0685439	5.46092	-2.37469	-6.72726	-12.1193	-5.34601	12.5814	1.3511	6.77854	0.0200291	-3.75337	1.17556	-7.92287	-8.91948	-5.60118	3.79717	1.42346	1.90224	-15.0658	-19.6594
-8	27.8304	18.779	57.1898	67.9889	34.6665	47.3411	9.87374	-24.1314	-7.92543	-8.97733	7.96327	0.659263	2.04206	-4.13308	7.26054	-6.91649	-7.93438	-15.2016	10.7495	-4.62433	6.44616	9.42609	-5.04602	-6.6151
-7	73.9068	71.2464	114.476	114.513	83.7086	75.9795	1.87057	6.55461	-16.0604	1.20594	11.1251	10.795	0.605865	3.6198	9.80169	-4.00696	-7.4599	-18.8571	7.12379	6.24791	-4.13728	8.44195	-9.82834	0.281964
-6	79.1215	73.833	127.927	130.483	83.8521	91.8932	0.0765004	3.28081	0.379029	-2.25104	14.6549	5.55013	7.32926	2.64003	6.06318	3.26609	-19.4239	-7.50819	16.2179	12.8526	5.7164	30.8716	1.50121	1.71644
-5	85.1491	80.3339	122.197	145.525	79.1471	88.9547	5.54042	3.9781	-13.8458	-5.39637	3.1679	12.9367	9.39961	6.70052	5.27285	9.95944	-19.0329	-19.7138	25.5212	17.6699	42.7955	24.4357	4.51973	8.04736

## Sheet: Fig 4B
Vehicle	Compound 16		CQ
	100 μg	200 μg
0	6	55	134
0	9	25	162
1	4	12	243
9	114	33	87
8	121	97	111
4	84	113	89
	67	9	176
	22	44	207
	32	37	196
	43	22
		46

## Sheet: Fig 4C & 4D
MrgprA3									MrgprC11
Time [s]	FT/F0								Time [s]	FT/F0
0	1.10286	1.04946	0.938384	1.15126	0.93499				0	0.993051	1.02962	1.17524	0.924527	1.09429
3.003	1.01106	0.965565	1.01552	1.00536	1.0966				3.003	0.994331	1.04765	0.92126	1.03578	0.712392
6.004	0.969262	1.11273	0.932003	1.02008	0.963281				6.004	1.05416	0.880087	1.04773	1.36784	0.929857
9.002	1.08715	1.15468	0.933668	1.05397	1.01053				9.002	1.0069	1.01874	0.884423	1.01607	1.22361
12.003	1.02984	1.07626	1.01783	0.989465	1.02284				12.003	1.18186	0.849266	0.884003	1.04317	0.88112
15.003	1.05843	1.14507	0.908788	0.991919	0.982936				15.003	1.04636	1.26605	1.12508	1.15196	0.922154
18.003	1.05317	0.964162	1.10588	0.916485	1.04805				18.003	0.920065	0.873939	0.962506	0.886621	0.88112
21.003	0.97048	1.05704	1.04623	1.06338	0.950377				21.003	0.991072	0.829328	1.0302	1.17186	1.20228
24.004	0.99766	1.06251	1.05427	0.968371	1.01659				24.004	1.08978	1.09467	1.05812	1.07956	1.08066
27.003	0.901503	1.09962	0.990363	1.04053	1.00815				27.003	1.11213	1.00827	1.01624	1.18741	1.26554
30.004	0.934068	0.967599	0.992028	0.946752	0.929134				30.004	0.900276	0.924282	1.02621	0.906522	1.14658
33.002	1.07061	0.824571	1.01903	1.02353	0.976583				33.002	0.950912	0.924282	0.960722	0.802659	0.980372
36.003	1.09414	0.850665	1.15342	1.0344	1.00408				36.003	1.19234	0.919547	0.929132	1.04412	1.02155
39.003	0.932658	1.01509	0.998224	0.931619	1.01768				39.003	0.904932	0.8383	1.11007	0.873544	0.994149
42.003	0.907914	1.04806	0.874475	0.94161	1.00398				42.003	1.06999	1.23191	1.05381	0.950114	0.912821
45.003	1.03125	1.04118	0.857272	1.03744	1.06553				45.003	0.732653	0.990741	1.02411	0.839618	0.983038
48.004	1.00631	0.935262	1.06204	0.873597	0.958517				48.004	0.984553	0.976453	1.01299	0.845493	0.891341
51.003	0.925863	0.925652	1.10681	1.01967	1.00289				51.003	0.895736	1.14119	0.914124	0.926233	0.943634
54.004	1.04433	0.794969	1.07934	0.971059	0.956233				54.004	0.999686	0.856411	0.780836	0.946892	1.08496
57.002	0.872015	0.909869	0.91443	1.0195	1.03942				57.002	0.979198	1.29928	1.0832	1.01266	0.84853
60.003	0.930414	0.906432	0.923031	0.957387	1.01162				60.003	1.10096	0.94422	0.981083	1.03332	1.17828
63.003	1.06785	1.04602	0.994617	0.951251	0.9472				63.003	1.1857	0.97313	1.10535	0.91543	1.04985
66.003	1.04067	0.930492	1.05002	0.992737	0.960105				66.003	1.06278	0.796099	1.05633	0.807587	0.953115
69.003	0.843104	1.00408	0.829341	0.929398	0.939854				69.003	1.24029	0.884822	0.949177	0.923769	1.24243
72.004	0.932145	1.12851	0.921089	0.895041	0.968046				72.004	1.10876	0.966484	0.875817	0.896477	0.936819
75.004	1.04343	0.994395	1.07055	0.983096	1.00448				75.004	1.20223	0.796099	1.02947	1.06307	0.69106
78.004	1.0058	1.19319	0.992305	0.938163	0.915038				78.004	1.16871	0.852091	0.856401	0.87506	0.738908
81.002	0.98266	0.977209	0.856717	0.892587	0.972414				81.002	1.01016	0.867293	0.885472	0.843787	0.953855
84.003	0.855861	0.834181	0.935795	0.980058	0.931913				84.003	1.08583	0.86397	0.791226	1.07046	0.919636
87.003	0.925542	0.814961	0.968628	0.904857	0.909677				87.003	0.758262	0.887231	0.96429	0.898941	1.1808
90.003	0.900221	0.90089	1.02828	1.02517	1.0156				90.003	0.871407	0.890056	0.868995	0.78617	0.780979
93.003	0.780025	0.882301	0.907123	0.857236	0.910372				93.003	0.86419	0.805569	0.880434	1.32349	0.953855
96.004	0.872913	0.746849	0.929413	0.93121	0.93916				96.004	1.19164	1.03153	0.923045	0.750728	0.820384
99.004	0.919388	0.839723	0.771351	0.950609	0.905608				99.004	1.02658	0.927605	1.04489	0.748264	0.845123
102.004	0.843296	0.893314	0.944489	0.894048	0.97698				102.004	1.22586	0.925196	0.810957	0.958453	0.860529
105.002	0.734575	0.90089	0.804924	0.878096	0.939358				105.002	1.14624	0.940897	0.867526	0.923011	0.928228
108.003	0.782846	0.74271	0.722887	0.858054	0.932707				108.003	0.892477	0.884822	0.854302	1.05398	0.942745
111.003	0.800987	0.770909	0.918962	0.926944	0.967451				111.003	1.15811	0.725818	0.954215	0.995411	0.934153
114.003	0.924645	0.890579	0.724552	0.858697	0.873545				114.003	0.918086	0.786628	0.900165	0.906522	0.722761
117.003	0.833681	0.859644	0.862637	0.923263	0.910372				117.003	0.864772	0.85018	0.850733	1.19404	0.857122
120.004	0.890157	0.727629	0.750356	1.05543	0.92427				120.004	0.910869	0.849266	0.840343	0.75812	0.733872
123.002	0.851309	0.86238	0.848671	0.899365	0.877614				123.002	1.02658	0.864884	0.776533	0.850421	0.648248
126.004	0.76073	0.906432	0.809456	0.862963	0.893199				126.004	0.876646	0.91855	0.78304	0.83886	0.633583
129.002	0.857207	0.784658	0.74157	0.888088	0.86878				129.002	0.921345	0.87153	0.799097	1.05966	0.810903
132.003	0.848361	0.755126	0.927471	0.854373	0.78083				132.003	0.824729	0.823181	0.850733	0.914672	1.01815
135.003	0.765794	0.742009	0.829803	0.947745	0.89171				135.003	0.814136	0.891053	0.924514	0.593229	0.610473
138.003	0.778166	0.949712	0.854405	0.857061	0.821628				138.003	0.699128	0.872029	0.806654	1.01361	0.939338
141.003	0.847143	0.769576	0.75979	0.817211	0.874934				141.003	0.882582	0.882994	0.885472	0.740873	0.727798
144.004	0.788038	1.15538	0.793086	0.848881	0.892107				144.004	0.834507	0.817947	0.959987	1.17433	0.786905
147.002	0.760217	0.919479	0.724274	0.780458	0.867986				147.002	0.873386	1.041	0.774434	0.951819	0.780979
150.004	0.774512	1.00821	0.812508	0.898956	0.915435				150.004	0.96942	0.853088	0.709259	0.843029	0.888823
153.003	0.776243	0.920812	0.832855	0.852153	0.97291				153.003	0.815533	0.872527	0.873298	0.905574	0.997556
156.004	0.814385	0.736537	0.766357	0.798397	0.886548				156.004	0.93252	0.97313	0.813476	0.982334	0.956522
159.002	0.719638	0.830042	0.830266	0.902637	0.849522				159.002	0.80494	0.801333	0.774014	0.920547	0.889712
162.003	0.830604	0.805982	0.770888	0.859924	0.915832				162.003	0.962785	0.730138	0.801616	0.870132	0.899933
165.002	0.778294	0.786061	0.786241	0.77818	0.817856				165.002	0.822052	1.0292	0.828169	0.829762	0.627657
168.003	0.739126	1.18148	0.854405	0.891185	0.966855				168.003	0.839862	0.735289	0.74043	0.634546	0.985557
171.003	0.778294	0.863783	0.817502	0.73424	0.95802				171.003	0.839163	0.931343	0.649017	0.828246	0.59166
174.004	0.791884	0.69943	0.726864	0.800266	0.861633				174.004	0.891778	0.750491	0.877601	0.999581	0.703059
177.003	0.835091	0.685681	0.768299	0.897086	0.846643				177.003	0.731954	0.911406	0.798783	0.598346	0.832235
180.004	0.784256	0.69943	0.753131	0.830709	0.833441				180.004	0.909588	0.81936	0.807703	0.751486	0.847789
183.002	0.790666	0.769576	0.867908	0.837253	0.823713				183.002	0.772696	0.822683	0.907617	0.865204	0.738168
186.003	0.823808	0.743411	0.767374	0.802721	1.00279				186.003	0.75896	0.755725	0.70884	0.771387	1.03015
189.002	0.722908	0.780519	0.729731	0.791677	0.928935				189.002	0.854994	0.967481	0.84643	0.74997	0.721872
192.003	0.840155	0.84793	0.72261	0.826794	0.92556				192.003	0.956267	0.90908	0.890825	0.852127	0.756092
195.003	0.722587	0.896752	0.672759	0.845842	0.926056				195.003	0.814835	0.887231	0.861858	0.934383	0.842604
198.004	0.759512	0.907765	0.820092	0.808213	0.890023				198.004	0.809596	0.762869	0.77118	0.905574	0.960818
201.003	0.816821	0.876128	0.727327	0.830066	0.905707				201.003	0.883281	0.856411	0.804135	0.800195	0.715799
204.004	0.795025	0.75232	0.83526	0.813355	0.914244				204.004	0.779331	0.970804	0.854617	0.786928	0.806607
207.002	0.779384	0.865817	0.843954	0.888497	0.908486				207.002	0.837184	1.04432	0.884423	1.05644	0.794608
210.003	0.890349	0.768173	0.860972	0.795767	0.916428				210.003	1.0516	0.868207	0.866161	0.965845	0.783498
213.002	0.803936	0.927686	0.821294	0.826385	0.886052				213.002	0.962785	0.97936	0.840658	0.735945	0.565143
216.003	0.760537	1.00134	0.769686	0.823347	0.902034				216.003	0.636619	0.915726	0.833207	0.797732	0.955633
219.003	0.806693	0.61827	0.77653	0.795358	0.82272				219.003	0.725436	0.952278	0.895862	0.894013	0.7475
222.004	0.788423	0.706935	0.758588	0.800442	0.874239				222.004	6.96986	4.64974	4.0361	1.15935	4.49893
225.003	0.728677	0.799108	0.832116	0.793313	0.854386				225.003	7.6669	4.2126	4.47417	6.94836	4.44234
228.004	0.772589	0.72826	0.716505	0.888497	0.869078				228.004	6.64893	4.2985	3.96663	7.14357	3.76846
231.002	0.727267	0.866518	0.851538	0.875642	0.798896				231.002	6.22999	4.30274	4.11566	6.59564	4.57166
234.003	0.757268	0.962128	0.742495	0.745283	0.90928				234.003	6.14781	3.91495	3.92255	6.42829	3.81987
237.002	0.764896	0.721386	0.763767	0.785951	1.01292				237.002	5.08899	3.71748	3.84625	6.08467	4.17006
240.003	0.739831	0.924249	0.831191	0.783322	0.858555				240.003	5.75576	3.44733	4.00861	6.15726	3.63232
243.003	0.835475	0.691152	0.806126	0.768772	0.874736				243.003	5.17117	3.14444	3.53181	5.45524	3.84979
246.004	0.873938	0.736537	0.764507	0.816802	0.86064				246.004	5.09481	2.82169	3.63278	5.55816	3.95778
249.003	0.819578	0.847228	0.781987	0.780634	0.807731				249.003	4.93964	2.84919	3.50421	5.2352	3.491
252.004	0.749383	0.864484	0.67914	0.801493	0.874835				252.004	4.88575	2.74053	3.13132	4.61885	3.25902
255.002	0.821693	0.679438	0.77727	0.886276	0.869872				255.002	4.08535	2.80217	3.28717	5.06291	2.93356
258.003	0.732523	0.835584	0.911193	0.830475	0.879302				258.003	3.99397	2.43997	2.83578	4.01387	3.97911
261.002	0.767012	0.84316	0.826936	0.775141	0.807731				261.002	3.82099	2.15943	2.86485	3.70493	3.48848
264.003	0.731305	0.761299	0.847561	0.710751	0.84029				264.003	3.66245	2.12952	2.50665	3.69754	3.42597
267.003	0.759127	0.698027	0.770149	0.757787	0.921391				267.003	3.17576	1.99095	2.3297	3.26806	3.71113
270.004	2.16507	0.872691	0.702262	3.76387	4.83745				270.004	3.43488	1.8096	2.22507	2.64773	3.44404
273.003	4.38508	0.856207	2.47822	4.62052	5.10974				273.003	2.98439	1.83286	2.22832	2.25617	3.25309
276.004	4.05269	1.33966	3.77241	4.4152	4.92113				276.004	2.79896	1.91353	1.6004	1.9876	3.32583
279.002	3.38081	4.87033	4.25686	4.22559	4.62274				279.002	2.51621	1.61546	1.8017	1.80053	3.00215
282.003	3.0533	5.07257	3.72339	4.05544	4.28543				282.003	2.16036	1.82098	1.37402	1.25582	3.03637
285.003	2.52777	4.58498	3.80616	3.88663	3.91517				285.003	1.91637	1.58414	1.41778	1.16523	2.8712
288.003	2.20533	3.68886	3.39108	3.4366	3.71266				288.003	1.64748	1.65816	1.17419	1.42318	2.68617
291.003	1.95551	2.84093	3.19879	3.36304	3.39094				291.003	1.36461	1.46161	1.14691	1.14211	2.86942
294.004	1.65294	2.8189	2.8577	3.28006	3.01135				294.004	1.19955	1.48869	1.04164	1.07122	2.23835
297.003	1.5162	2.46887	2.44539	2.90009	2.57855				297.003	1.29757	1.62493	0.96429	1.21375	2.56633
300.004	1.56358	1.68148	1.77882	2.9154	2.48057				300.004	1.13774	1.48919	0.875397	0.996359	2.28116
303.002	1.30209	1.12508	1.33627	2.432	2.17215				303.002	1.28569	1.46119	0.901215	0.988778	2.21347
306.003	1.05984	1.07212	1.18107	2.34336	2.09829				306.003	0.945092	1.36856	0.960302	1.10913	2.20058
309.003	1.06644	1.15812	1.1229	2.26799	1.96776				309.003	1.0069	1.36433	1.00155	1.03426	1.81527
312.003	0.984391	0.73794	1.04151	2.08387	1.88437				312.003	0.987812	1.34489	0.870044	1.12638	1.90786
315.003	0.813295	0.749584	0.935055	2.02281	1.83355				315.003	0.959526	1.24561	0.895442	0.761342	2.18873
318.004	0.848489	0.899557	0.931263	1.8148	1.83077				318.004	1.02984	1.16968	0.909821	1.25014	1.81794
321.003	0.796949	0.854804	0.863099	1.79785	1.60563				321.003	1.08315	1.24088	0.83562	1.0572	1.75794
324.004	0.845027	0.912605	1.01284	1.76478	1.67264				324.004	0.977918	1.24894	1.02086	1.17755	1.55751
327.002	0.934581	0.782623	0.967888	1.77869	1.62698				327.002	0.843121	1.25367	0.897646	1.07293	1.54907
330.003	0.914516	0.734503	0.942176	1.75111	1.51103				330.003	0.830666	1.2015	0.94309	1.09264	1.69632
333.003	0.899388	0.964162	0.899354	1.69572	1.55312				333.003	0.860233	1.23855	0.96534	0.981386	1.33072
336.003	0.834065	0.716616	0.929136	1.56723	1.5839				336.003	1.01016	1.28358	1.0026	0.961675	1.43604
339.003	0.821501	0.772312	0.820092	1.51698	1.52175				339.003	0.944393	1.01018	0.888306	1.15291	1.5747
342.004	0.872207	0.892613	0.857272	1.6003	1.52503				342.004	0.895736	1.08993	0.913074	0.901594	1.41975
345.003	0.822014	0.528834	0.829063	1.59498	1.47679				345.003	0.835904	1.0857	0.737176	0.919599	1.44108
348.004	0.855861	0.72826	0.829988	1.566	1.3537				348.004	0.935197	1.22194	0.912654	1.02668	1.16288
351.002	0.794192	0.667794	0.954477	1.56191	1.35449				351.002	1.09304	1.00877	1.02947	0.839618	1.41027
354.003	0.781628	0.798406	0.732783	1.61356	1.41733				354.003	1.01144	1.15731	0.923779	0.912966	1.41456
357.003	0.862464	0.847228	0.80141	1.46199	1.44413				357.003	1.21667	1.18821	0.961352	1.01853	1.22272
360.003	0.81977	0.734503	0.776808	1.49407	1.4212				360.003	0.914826	1.01774	0.886207	1.17186	1.36494
363.003	0.991378	0.819029	0.890106	1.47426	1.28917				363.003	0.671424	1.15971	0.890825	1.01436	1.34612
366.004	0.845348	0.806684	0.719835	1.52673	1.36174				366.004	1.02262	1.12557	0.968593	1.34566	1.14318
369.003	0.887528	0.774346	0.727327	1.36453	1.35836				369.003	0.881302	1.08752	0.983601	1.00129	0.988964
372.004	0.863874	0.738571	0.848948	1.49325	1.4073				372.004	1.10026	1.16968	0.894393	1.0951	1.21769
375.002	0.844707	0.764035	0.825086	1.39275	1.26376				375.002	0.914128	1.1284	0.863642	0.824834	1.05059
378.003	0.898683	0.582496	0.805664	1.43319	1.35221				378.003	0.836486	0.892963	1.03555	0.86274	0.808385
381.003	0.890477	0.773013	0.792901	1.51002	1.27289				381.003	0.802961	1.05388	0.867211	1.01361	0.978742
384.003	0.828103	0.770207	0.813433	1.37452	1.41266				384.003	0.880603	1.16495	0.982867	0.869374	0.884527
387.003	0.895029	0.847228	0.804924	1.68777	1.28987				387.003	0.695752	1.1735	0.970692	1.00944	0.910303
390.004	0.867335	0.731066	0.814635	1.54578	1.26654				390.004	0.839163	1.21197	1.05812	0.914672	1.20302
393.004	0.784256	0.84316	0.796693	1.43646	1.22008				393.004	0.770135	1.14119	0.898381	0.76627	1.06614
396.004	0.834065	0.858241	0.765432	1.40333	1.25542				396.004	0.847079	1.02729	1.07417	0.908038	1.11058
399.002	1.00388	0.672564	0.814635	1.44727	1.19954				399.002	0.851037	1.16445	0.94309	0.779537	1.07637
402.003	0.849194	0.872691	0.825549	1.34332	1.2857				402.003	0.680038	1.15589	0.883268	0.60081	0.850307
405.003	0.949582	0.83832	0.806866	1.42092	1.34585				405.003	0.926583	1.19103	1.05308	0.929455	0.807496
408.003	0.947082	0.920812	0.765894	1.40684	1.28312				408.003	0.960806	1.25517	0.98759	0.708652	1.01815
411.003	0.963685	0.612729	0.743882	1.44178	1.34298				411.003	0.672122	1.13554	0.818828	0.803417	0.836531
414.004	1.01228	0.634053	0.769686	1.50284	1.24718				414.004	0.918086	1.33866	0.865426	0.829762	0.918747
417.004	1.09798	0.737239	0.866244	1.39357	1.28034				417.004	0.793765	1.17492	0.877181	0.920547	0.866602
420.004	1.13997	0.684278	0.74083	1.35881	1.26416				420.004	1.03123	0.9988	0.874347	0.771387	0.889712
423.002	1.38434	0.687014	0.868833	1.41092	1.23378				423.002	0.796443	0.987834	0.982552	0.861035	0.964966
426.003	1.71256	0.706935	0.799005	1.50103	1.31191				426.003	0.82601	1.27743	0.896912	0.823129	0.887045
	1.68255	0.619603	0.7572	1.43073	1.22425					0	0	0	0	0
	1.8773	0.994395	0.763582	1.38925	1.31399
	1.85871	0.815592	0.873088	1.435	1.2443
	1.68852	0.639595	0.770611	1.3827	1.36452
	1.66935	0.728961	0.770611	1.37452	1.23398
	1.65332	0.606556	0.822682	1.453	1.22495
	1.44389	0.658815	0.750079	1.42115	1.25334
	1.26991	0.687014	0.836185	1.45136	1.23716
	1.42267	0.812155	0.742772	1.46649	1.27994
	1.26517	0.603119	0.739627	1.43891	1.2455
	1.18837	0.780519	0.801872	1.48981	1.26366
	1.23068	0.740676	0.68358	1.22687	1.21552
	1.2894	0.846597	0.822959	1.43769	1.25354
	1.22581	0.56531	0.740645	1.39702	1.14921
	1.22478	0.691854	0.66351	1.5192	1.17621
	1.2035	0.680841	0.720297	1.24317	1.22296
	1.01644	0.750286	0.810196	1.32468	1.19378
	1.23126	0.807385	0.702077	1.50529	1.30913
	0	0	0	0	0

## Sheet: S1C
Log[Compound 16], M	WT						BRIL-MRGPRX1-LgBit
-12	99.8914	100.109	99.2914	100.709	99.3518	100.648	98.4726	101.527	101.617	98.383	95.5077	104.492
-11	103.129	97.712	99.6305	100.654	103.338	97.2792	100.312	103.472	100.919	102.463	97.2124	100.571
-10	96.7416	99.7662	97.3085	100.115	98.656	97.2893	101.554	102.2	100.021	99.959	93.1441	100.489
-9	98.9375	99.5445	99.5499	98.0825	93.0304	95.5738	98.456	102.184	100.834	101.023	95.4419	94.0973
-8	91.9951	94.4583	90.1348	86.6857	84.0056	81.0669	96.7147	93.9517	100.565	101.021	84.0217	88.1117
-7	79.4564	80.1804	76.7891	78.8924	68.4163	68.4063	84.2934	82.7973	84.9938	88.8892	74.0601	82.2017
-6	78.0374	79.4765	76.75	74.5618	64.756	64.0603	73.7999	75.1624	86.0074	84.6207	70.8991	71.6944
-5	76.3971	77.7074	78.0304	75.3615	66.3152	59.9672	77.5238	70.9306	76.0666	80.3026	68.0979	69.8876
Normalization
Log[Compound 16], M	WT						BRIL-MRGPRX1-LgBit
-12	-1.18635	-1.98427	1.01875	-4.18937	0.796812	-3.96743	4.02744	-7.19806	-7.52735	4.35673	14.9227	-18.0933
-11	-13.083	6.82251	-0.227416	-3.98777	-13.8523	8.41296	-2.73134	-14.3453	-4.96073	-10.6354	8.65819	-3.68245
-10	10.3884	-0.726107	8.30522	-2.00689	3.35352	8.37587	-7.29723	-9.66793	-1.66147	-1.43457	23.6081	-3.38184
-9	2.31897	0.0886432	0.0685439	5.46092	24.026	14.6797	4.0885	-9.61055	-4.6484	-5.34457	15.1644	20.1056
-8	27.8304	18.779	34.6665	47.3411	57.1898	67.9889	10.4874	20.6407	-3.66199	-5.33808	57.1308	42.101
-7	73.9068	71.2464	83.7086	75.9795	114.476	114.513	56.1324	61.6299	53.5585	39.2439	93.7369	63.8188
-6	79.1215	73.833	83.8521	91.8932	127.927	130.483	94.6931	89.6861	49.8339	54.9295	105.353	102.43
-5	85.1491	80.3339	79.1471	88.9547	122.197	145.525	81.0088	105.237	86.3637	70.7974	115.646	109.07

## Sheet: S9C & 9E & 9F
Log[Compound 16], M	WT						F61A						S123A						V124A						I202A						L214A						P127A						Y130A						R131A
-12	99.8914	100.109	99.2914	100.709	99.3518	100.648	99.9876	100.012	101.808	98.1922	101.96	98.0403	101.55	98.4499	100.194	99.8062	103.586	96.4142	97.5556	102.444	100.24	99.7601	99.8074	100.193	97.3364	102.664	87.5522	112.448	97.7731	102.227	100.604	99.3962	100.636	99.3643	102.249	97.751	101.444	98.5565	103.206	96.7939	100.636	99.3643	100.658	99.3419	99.3782	100.622	102.661	97.3386	101.614
-11	103.129	97.712	99.6305	100.654	103.338	97.2792	96.9332	98.5921	100.052	100.434	97.6585	99.0364	100.752	101.477	101.558	98.2553	97.3383	102.209	95.861	90.8372	90.1899	89.7335	99.6714	101.012	99.3023	94.542	103.467	106.754	103.433	99.7875	99.6134	109.433	100.537	102.652	103.356	99.1546	105.622	98.5939	99.4737	92.5819	100.537	102.652	99.2608	94.9336	99.594	98.2955	100.98	100.47	101.079
-10	96.7416	99.7662	97.3085	100.115	98.656	97.2893	97.6806	99.1249	100.707	95.4303	102.013	99.259	100.504	99.351	98.4546	98.6466	98.2646	98.9339	93.0173	91.5805	92.9869	89.7267	100.98	98.3735	94.8293	96.0734	100.973	95.1968	106.503	102.007	103.424	96.1246	97.7301	101.054	100.449	100.643	98.0502	96.7504	90.5851	93.7502	97.7301	101.054	95.843	90.6188	100.669	99.4227	104.112	100.462	95.7429
-9	98.9375	99.5445	99.5499	98.0825	93.0304	95.5738	100.057	94.1582	94.8408	94.1009	97.5221	99.3083	97.2561	94.6499	94.4778	96.6619	98.8718	94.4674	95.7796	80.1898	97.6949	94.6242	99.6749	95.1222	94.9831	92.2452	112.752	99.823	102.54	107.128	96.0947	94.7916	95.2406	95.3344	99.8711	100.514	91.0412	89.8446	92.1559	85.2469	95.2406	95.3344	87.0435	88.6157	94.3249	95.1456	104.598	101.16	92.2012
-8	91.9951	94.4583	90.1348	86.6857	84.0056	81.0669	93.5317	94.3382	92.7729	91.8173	88.8622	90.2881	88.5826	87.23	89.3602	86.2782	84.6418	86.4617	74.8803	82.0656	83.0767	89.9767	91.5713	89.4474	99.3784	94.9359	116.45	102.308	102.082	103.899	83.9771	90.2805	83.0373	90.8234	93.8436	90.8176	82.1091	87.3248	83.6214	80.1987	86.5048	87.3558	78.1264	75.0277	88.2772	90.0884	94.9306	98.8275	90.8076
-7	79.4564	80.1804	76.7891	78.8924	68.4163	68.4063	84.2223	85.7969	85.5462	84.2444	71.6546	69.5269	85.2177	85.1448	83.1531	84.9488	72.9136	75.809	68.7255	68.8018	71.849	71.6014	76.4682	77.325	93.3741	91.8423	99.6052	89.8783	94.3222	93.7242	70.8823	74.1194	66.8234	73.342	78.7527	80.1753	67.3619	70.0081	71.4901	71.6517	66.8234	73.342	65.7232	62.1183	84.0271	85.7319	80.4452	80.1681	71.5014
-6	78.0374	79.4765	76.75	74.5618	64.756	64.0603	77.2638	77.7555	74.2046	71.3606	55.2418	53.754	74.7725	73.8671	76.7254	59.6125	70.4047	71.3902	55.617	56.9254	64.4472	64.9938	66.9005	66.9819	89.723	89.351	90.1729	76.5362	81.8303	84.4049	67.2963	61.744	61.1793	64.0828	71.4678	70.7027	63.2357	60.7133	66.1141	60.7364	61.1793	64.0828	62.961	62.0402	75.6376	77.2147	69.765	75.1628	55.6813
-5	76.3971	77.7074	78.0304	75.3615	66.3152	59.9672	69.9092	70.8224	76.7523	73.1958	49.3889	48.9981	72.8954	71.8119	70.3839	67.4983	65.0682	67.1433	55.7534	58.4465	66.7988	63.9332	61.4449	63.7591	85.0055	85.2313	79.4677	80.7612	80.8577	72.815	62.3444	62.8126	65.7321	69.1751	66.8954	66.2044	68.6139	71.4258	63.3896	57.0971	65.7321	69.1751	64.6916	68.6969	73.8759	75.4423	74.7908	71.5824	51.3606
Normalization
Log[Compound 16], M	WT						F61A						S123A						V124A						I202A						L214A						P127A						Y130A						R131A
-12	-1.18635	-1.98427	1.01875	-4.18937	0.796812	-3.96743	-1.5397	-1.63091	-8.2285	5.05788	-8.78663	5.61601	-7.28155	4.11094	-2.29759	-0.873022	-14.7623	11.5917	7.3973	-10.5679	-2.4668	-0.703821	-0.877448	-2.29317	8.20279	-11.3734	44.157	-47.3276	6.59796	-9.76858	-3.80408	0.633468	-3.92149	0.750877	-9.84977	6.67915	-6.88981	3.7192	-13.367	10.1964	-3.92149	0.750877	-4.00366	0.833043	0.699737	-3.87035	-11.3654	8.19478	-7.51596
-11	-13.083	6.82251	-0.227416	-3.98777	-13.8523	8.41296	9.68445	3.58851	-1.77602	-3.18142	7.01914	1.95579	-4.34997	-7.01358	-7.30947	4.82615	8.19587	-9.70403	13.6244	32.0856	34.4644	36.1412	-0.377884	-5.30591	0.978401	18.4713	-14.3271	-26.403	-14.201	-0.804517	-0.16458	-36.2491	-3.56005	-11.3307	-13.9182	1.52132	-22.244	3.58178	0.348711	25.6741	-3.56005	-11.3307	1.131	17.0323	-0.0934342	4.67826	-5.18822	-3.31081	-5.55218
-10	10.3884	-0.726107	8.30522	-2.00689	3.35352	8.37587	6.93784	1.63034	-4.18252	15.2072	-8.98083	1.13769	-3.43758	0.799622	4.09371	3.388	4.79188	2.33224	24.0741	29.3542	24.1859	36.1662	-5.1873	4.39175	17.4156	12.844	-5.15958	16.0652	-25.4813	-8.96041	-14.1678	12.6557	6.75587	-5.45811	-3.23558	-3.94917	5.57951	10.3562	33.0118	21.3809	6.75587	-5.45811	13.6906	32.888	-4.04462	0.536009	-16.6964	-3.28274	14.0582
-9	2.31897	0.0886432	0.0685439	5.46092	24.026	14.6797	-1.79538	19.8818	17.3734	20.0925	7.52045	0.956403	8.49777	18.075	18.7072	10.6815	2.56052	18.7457	13.9234	71.2118	6.88527	18.1694	-0.390572	16.3394	16.8506	26.9115	-48.4437	-0.934746	-10.9175	-27.7783	12.7657	17.5541	15.9042	15.5594	-1.11168	-3.47431	31.336	35.7329	27.2398	52.6283	15.9042	15.5594	46.0265	40.2488	19.2693	16.2534	-18.4807	-5.84651	27.0732
-8	27.8304	18.779	34.6665	47.3411	57.1898	67.9889	22.184	19.2203	24.9724	28.4839	39.343	34.1034	40.3705	45.3411	37.513	48.8385	54.8519	48.1645	90.7228	64.3188	60.6032	35.2476	29.388	37.1929	0.698946	17.0241	-62.0361	-10.0664	-9.23568	-15.9116	57.2945	34.1314	60.7482	32.1362	21.0377	32.1576	64.159	44.9926	58.6018	71.1792	48.0059	44.8786	78.7945	90.1813	41.4929	34.8373	17.0435	2.7232	32.1942
-7	73.9068	71.2464	83.7086	75.9795	114.476	114.513	56.3933	50.6072	51.5284	56.3122	102.577	110.395	52.7357	53.0037	60.3225	53.7239	97.9499	87.3102	113.34	113.06	101.862	102.772	84.8878	81.7394	22.763	28.3922	-0.134606	35.6091	19.2792	21.4766	105.414	93.5188	120.33	96.3759	76.4928	71.2652	118.351	108.627	103.181	102.587	120.33	96.3759	124.373	137.62	57.1108	50.8461	70.2732	71.2918	103.139
-6	79.1215	73.833	83.8521	91.8932	127.927	130.483	81.964	80.1574	93.2059	103.657	162.889	168.356	91.1191	94.4461	83.9428	146.828	107.169	103.548	161.51	156.702	129.062	127.053	120.046	119.747	36.18	37.5471	34.5268	84.6378	65.1835	55.7226	118.592	138.995	141.071	130.401	103.263	106.075	133.514	142.783	122.936	142.698	141.071	130.401	134.523	137.907	87.9401	82.1445	109.52	89.6849	161.274
-5	85.1491	80.3339	79.1471	88.9547	122.197	145.525	108.99	105.635	83.8438	96.913	184.397	185.833	98.0167	101.998	107.246	117.85	126.78	119.154	161.009	151.113	120.42	130.951	140.094	131.59	53.5155	52.6857	73.8653	69.1122	68.7576	98.3123	136.789	135.068	124.34	111.688	120.065	122.604	113.75	103.417	132.948	156.071	124.34	111.688	128.164	113.445	94.4139	88.6577	91.0516	102.842	177.151
[truncated: 23 more columns]

## Sheet: S13I
Log[Drug], M	C48/80						Compound 16
-12	101.165	98.8351	102.265	97.7354	101.024	98.9762	100.17	99.83	96.2245	103.775	99.1371	100.863
-11	94.9406	98.253	99.9596	96.577	96.6197	101.347	101.505	101.288	99.9651	99.6239	99.5988	99.4025
-10	95.5274	96.2951	94.3142	95.2812	95.2284	98.9762	97.8934	97.2464	101.793	96.375	100.126	99.8788
-9	97.4285	97.2454	99.6757	94.4299	87.2076	90.6546	96.1448	99.2009	95.4962	102.058	100.81	99.9512
-8	87.7245	88.2883	88.8244	83.6714	84.6813	81.959	97.4016	99.3892	103.371	99.0008	99.495	99.2897
-7	65.649	63.7709	64.6065	64.3005	75.349	76.4533	96.5411	96.631	97.5532	97.732	101.128	97.2657
-6	67.3949	68.6475	66.6284	64.7284	66.4369	68.5601	95.5806	98.0582	96.5995	100.815	100.255	99.102
-5	71.5281	70.4477	71.2163	73.8537	62.9305	63.5844	98.7065	96.0482	98.8248	102.088	98.8417	94.7522
Normalization
Log[Drug], M	C48/80						Compound 16
-12	-5.86586	2.69524	-9.90694	6.73632	-5.34736	2.17674	-2.20993	-0.960682	12.2885	-15.4591	1.58561	-4.75623
-11	17.0067	4.83458	-1.4368	10.9933	10.8363	-6.53576	-7.11526	-6.31897	-1.457	-0.20309	-0.111007	0.610237
-10	14.8503	12.0291	19.3084	15.7551	15.949	2.17674	6.1558	8.53359	-8.17457	11.7354	-2.05007	-1.1398
-9	7.86409	8.53705	-0.393726	18.8833	45.4235	32.7565	12.5814	1.3511	14.9649	-9.14771	-4.56201	-1.40609
-8	43.5239	41.4522	39.4822	58.4179	54.7067	64.7105	7.96327	0.659263	-13.9741	2.08663	0.270356	1.02481
-7	124.645	131.547	128.476	129.601	89.0006	84.9424	11.1251	10.795	7.40619	6.74883	-5.73037	8.46238
-6	118.23	113.627	121.046	128.028	121.75	113.948	14.6549	5.55013	10.9107	-4.58022	-2.52326	1.71474
-5	103.041	107.012	104.187	94.4953	134.635	132.232	3.1679	12.9367	2.73321	-9.25691	2.67115	17.6988

## Sheet: S13J
Log[Drug], M	DCA						Compound 16
-12	95.6829	104.317	97.1103	102.89	106.074	93.9257	102.1	97.8998	97.0814	102.919	102.275	97.725
-11	101.863	99.3312	98.8532	95.5109	100.074	100.376	101.364	96.3617	101.848	97.1003	101.657	99.5461
-10	99.1202	97.2382	99.9247	101.082	96.5731	95.0119	106.263	103.192	99.3854	97.0474	99.8669	98.1831
-9	98.9809	102.579	99.0537	97.5609	99.6436	99.2342	103.668	104.918	98.4075	98.0841	100.05	101.629
-8	99.4669	97.1117	100.797	98.6073	96.9253	94.8243	100.942	101.369	97.1756	97.2699	97.725	99.0896
-7	98.4565	98.9409	92.5607	91.6085	106.861	99.8756	102.243	99.4919	98.7633	100.939	104.339	104.025
-6	84.9882	86.0738	83.2456	83.3662	83.9021	83.3714	99.1601	99.1015	96.7256	100.939	99.4066	103.564
-5	56.7735	56.3132	58.0281	60.022	66.3636	71.6867	98.3386	97.3787	97.1623	94.0582	97.4087	97.9782
Normalization
Log[Drug], M	DCA						Compound 16
-12	14.2789	-17.4495	9.03351	-12.2041	-23.9068	20.7362	-9.30293	6.13231	9.13981	-12.3104	-9.94534	6.77472
-11	-8.43087	0.872205	2.62905	14.911	-1.8563	-2.96531	-6.59864	11.7845	-8.37541	9.07042	-7.67327	0.0826018
-10	1.6477	8.56344	-1.30863	-5.55999	11.0077	16.7446	-24.6017	-13.3166	0.673308	9.26466	-1.09635	5.0912
-9	2.15952	-11.0617	1.89203	7.37786	-0.275742	1.22876	-15.0658	-19.6594	4.26663	5.45516	-1.77083	-7.571
-8	0.373763	9.02838	-4.51442	3.53266	9.71358	17.434	-5.04602	-6.6151	8.79344	8.4471	6.77472	1.76027
-7	4.08662	2.30647	25.7522	29.251	-26.7984	-1.12835	-9.82834	0.281964	2.95917	-5.03506	-17.5297	-16.3758
-6	53.579	49.5897	59.9827	59.5394	57.5702	59.5204	1.50121	1.71644	10.4473	-5.03506	0.595179	-14.6805
-5	157.26	158.952	152.65	145.323	122.019	102.459	4.51973	8.04736	8.84259	20.249	7.93709	5.84445

## Sheet: S13K-M
MRGPRX1						MrgprA3
Con.	FT/F0					Con.	FT/F0
1e-05	3.74194	3.5705	3.21299			0.0005	1.43589	1.73971	1.67235
1e-06	3.63699	2.99864	3.15697			0.0001	1.23514	1.05639	1.17464
5e-07	3.43698	3.21479	2.84327			1e-05	1.01362	1.04639	1.15699
1e-07	2.81351	2.71715	3.18796			1e-06	1.04236	0.935282	1.05716
5e-08	1.98216	2.14798	2.47983			5e-07	1.04389	0.997413	1.03746
1e-08	1.62348	1.24798	1.79356
1e-09	1.10566	1.15859	1.20291
1e-10	1.07986	1.05798	1.02368
						MrgprC11
						Con.	FT/F0
						0.0005	1.03126	0.989519	1.05937
						0.0001	1.06987	1.02633	1.01353
						1e-05	0.976351	1.03489	0.998932
						1e-06	1.08934	1.01887	1.0517
						5e-07	1.03257	1.00136	1.02361

[truncated: 1 more sheets: S15A-C]
